# Supplementary material for: Therapeutic Effect of Arginine, Glutamine and β-Hydroxy β-Methyl Butyrate Mixture as Nutritional Support on DSS-Induced Ulcerative Colitis in Rats
Source: Nutrients. 2026 Jan 9;18(2):208. doi: 10.3390/nu18020208 (PMC12845298; doi:10.3390/nu18020208)
Supplement: Supplementary file 1 [file nutrients-18-00208-s001.zip]

Archive with 1 entries (1 files):
- nutrients-4050463-supplementary.pdf
